# Supplementary material for: Are the Dietary–Nutritional Recommendations Met? Analysis of Intake in Endurance Competitions
Source: Nutrients. 2024 Jan 5;16(2):189. doi: 10.3390/nu16020189 (PMC10820672; doi:10.3390/nu16020189)
Supplement: Supplementary file 1 [file nutrients-16-00189-s001.zip]

Archive with 1 entries (1 files):
- nutrients-2771135-Supplementary.pdf
